# Supplementary material for: Screening and Identification of Drought-Tolerant Genes in Tomato (Solanum lycopersicum L.) Based on RNA-Seq Analysis
Source: Plants (Basel). 2025 May 14;14(10):1471. doi: 10.3390/plants14101471 (PMC12114640; doi:10.3390/plants14101471)
Supplement: Supplementary file 1 [file plants-14-01471-s001.zip › Table S1.xlsx]

## Sheet: Sheet1
Sample	Raw reads	Clean reads	Q20_rate	Q30_rate	GC_content	Unique_mapped(%)	Multiple_mapped(%)
A1-1	43336350	43318912	0.99211	0.97598	0.43405	90.07	4.51
A1-2	43391440	43374506	0.99339	0.97929	0.43666	89.24	5.08
A1-3	43396314	43378850	0.99231	0.97636	0.43921	88.72	5.33
A2-1	43335360	43317172	0.9914	0.97432	0.43876	86.85	4.5
A2-2	43373320	43355382	0.99255	0.97665	0.43161	89.95	3.78
A2-3	43354978	43337630	0.99218	0.97647	0.43038	94.76	2.59
A3-1	43371078	43356238	0.99315	0.9789	0.42857	92.28	2.79
A3-2	43385254	43367432	0.99212	0.97589	0.43569	88.08	4.8
A3-3	43389176	43368746	0.98992	0.97384	0.42994	91.75	2.95
A4-1	43340784	43323554	0.99222	0.97618	0.43546	88.35	4.02
A4-2	37779724	37766908	0.99458	0.98263	0.42696	85.39	6.96
A4-3	43352748	43335578	0.99332	0.97874	0.43939	86.36	5.02
A5-1	43356932	43337182	0.98838	0.9707	0.42522	86	2.88
A5-2	43355390	43335696	0.98835	0.97025	0.42751	88.34	4.66
A5-3	43398584	43377558	0.98851	0.97072	0.42868	86.59	4.53
F1-1	43360386	43342908	0.99284	0.97809	0.43104	93.73	3.24
F1-2	43391026	43374124	0.9925	0.97732	0.43445	87.44	4.93
F1-3	43392938	43375498	0.99243	0.97641	0.43305	90.01	4.6
F2-1	43384530	43367752	0.99246	0.97684	0.43438	92.14	2.94
F2-2	43342398	43325410	0.99248	0.97682	0.4389	86.83	4.5
F2-3	43339236	43322238	0.99365	0.97991	0.43913	89.21	4.34
F3-1	43370984	43351076	0.98956	0.97276	0.4446	84.89	5.96
F3-2	43395206	43377054	0.99279	0.97815	0.43867	86.5	5.81
F3-3	42494124	42481234	0.99257	0.97795	0.42942	89.03	4.62
F4-1	43377262	43359594	0.99208	0.97575	0.43094	91.26	3.62
F4-2	43390442	43372764	0.9921	0.97595	0.43261	84.94	4.42
F4-3	43336326	43318302	0.99232	0.97689	0.43214	85.36	3.93
F5-1	37842180	37828118	0.99364	0.98031	0.43546	92.44	3.41
F5-2	43376810	43360132	0.99186	0.97544	0.4337	91.98	3.36
F5-3	43391158	43374198	0.99224	0.97612	0.43678	84.5	5.35
