# Supplementary material for: Screening and Identification of Drought-Tolerant Genes in Tomato (Solanum lycopersicum L.) Based on RNA-Seq Analysis
Source: Plants (Basel). 2025 May 14;14(10):1471. doi: 10.3390/plants14101471 (PMC12114640; doi:10.3390/plants14101471)
Supplement: Supplementary file 1 [file plants-14-01471-s001.zip › Table S2.xlsx]

## Sheet: A2_vs_F2
GeneID	log2FoldChange	symbol
Solyc12g056250.2	3.62681	Glutathione S-transferase
Solyc01g081310.3	4.6734
Solyc06g009020.2	2.43869
Solyc09g063150.3	6.65814
Solyc01g099590.5	3.87698
Solyc09g011630.3	-2.73315
Solyc07g056450.3	-2.24992
Solyc09g074850.4	-2.10809
Solyc08g080900.3	-1.79361
Solyc07g056420.4	-1.36291
Solyc09g011590.4	1.05619
Solyc09g011600.3	1.82559
Solyc06g069040.4	2.09849
Solyc07g056510.3	5.8685
Solyc07g042550.3	2.60776	Glycosyl transferase
Solyc09g098590.4	4.19988
Solyc07g042550.3	2.60776
Solyc12g009300.3	2.13541
Solyc09g098590.4	4.19988
Solyc12g009300.3	2.13541
Solyc02g081300.3	-1.14351
Solyc02g081300.3	-1.14351
Solyc07g045160.3	3.41511	Phosphofructokinase
Solyc04g015200.3	3.21856
Solyc02g081160.3	-1.0719
Solyc02g081160.3	-1.0719
Solyc07g045160.3	3.41511
Solyc04g015200.3	3.21856
Solyc04g015200.3	3.21856
Solyc04g015200.3	3.21856
Solyc04g015200.3	3.21856
Solyc07g045160.3	3.41511
Solyc07g045160.3	3.41511
Solyc07g045160.3	3.41511
Solyc12g044600.3	-2.22612	malic Malic enzyme
Solyc12g044600.3	-2.22612
Solyc12g044600.3	-2.22612
Solyc12g044600.3	-2.22612
Solyc07g045540.4	-3.178	Glucose-6-phosphate dehydrogenase
Solyc01g100960.3	1.18477
Solyc01g100960.3	1.18477
Solyc07g045540.4	-3.178

## Sheet: A5_vs_F5
GeneID	log2FoldChange	symbol
Solyc03g007230.4	2.34039	Protein phosphatase 2C
Solyc03g096670.3	2.79098
Solyc03g006930.3	5.12795
Solyc03g006960.4	1.91631
Solyc06g076400.3	1.0892
Solyc07g040990.4	1.40968
Solyc03g121880.5	1.18103
novel1519	1.22825
Solyc10g009550.3	-4.31653	WRKY transcription factor
Solyc12g014610.2	-3.53624
Solyc05g015850.5	5.96985
Solyc02g021680.3	5.43485
Solyc02g088340.4	-2.94757
Solyc08g082110.5	-2.98657
Solyc02g093050.3	1.76602
Solyc05g053380.5	-2.38868
Solyc04g078550.3	-1.96018
novel2125	-3.07957
Solyc02g072190.5	2.69493
Solyc08g008280.3	-2.42464
Solyc12g096350.2	-2.21176
Solyc08g006320.5	1.89561
Solyc02g071130.5	2.88094
Solyc03g116890.3	-1.92786
novel2134	1.67996
Solyc09g014990.4	1.47371
Solyc06g066370.5	1.20141
Solyc02g067230.3	8.61882	Dof transcription factor
Solyc02g088070.3	5.61765
Solyc06g150130.1	-3.52328
Solyc02g078620.1	-3.22417
Solyc11g010940.2	2.1213
Solyc06g005130.3	-3.67806
Solyc04g079570.1	1.36436
Solyc10g009360.5	-2.0335
novel1993	-7.91547	bZIP transcription factor
Solyc04g071160.3	1.42469
Solyc06g048630.3	-2.01678
Solyc06g049040.4	-2.07746
Solyc07g053450.5	-3.49257
Solyc08g061130.3	1.86925
Solyc01g096370.4	-3.61094	bHLH-MYC and R2R3-MYB transcription factor
Solyc10g009270.3	4.20572
Solyc08g005050.4	-2.87394
Solyc08g076930.1	-1.56968
Solyc04g078520.3	-2.39421
Solyc07g062950.4	-1.10092
Solyc09g066280.4	-1.01174
Solyc06g074110.3	-1.97534
