# Supplementary material for: Screening and Identification of Drought-Tolerant Genes in Tomato (Solanum lycopersicum L.) Based on RNA-Seq Analysis
Source: Plants (Basel). 2025 May 14;14(10):1471. doi: 10.3390/plants14101471 (PMC12114640; doi:10.3390/plants14101471)
Supplement: Supplementary file 1 [file plants-14-01471-s001.zip › Table S3.xlsx]

## Sheet: Sheet1
GeneID	treatment	control	log2FoldChange	padj	diffType	pathway	symbol
Solyc06g074680.4	A2	F2	10.5066057607456	0.00153513414788773	Up	glycerolipid metabolism	diacylglycerol acyltransferase 2
	A5	F5	2.8960537351771	0.00284365631421711	Up
Solyc09g015070.3	A2	F2	7.46660895636576	0.000532535470134882	Up		aldose reductase
	A5	F5	4.23259957685349	0.000495602842710089	Up
Solyc03g115370.3	A2	F2	4.32166821598205	0.00601620222626828	Up		diacylglycerol kinase 1
	A5	F5	1.07371576055673	0.000314522792659068	Up
Solyc01g100830.2	A2	F2	7.06905919078769	0.00179791268873061	Up	galactose metabolism	galactinol synthase 1
Solyc01g079170.3	A2	F2	3.54035739517655	0.0149801281318495	Up		galactinol synthase 1
Solyc02g062590.3	A2	F2	3.31910080370261	0.00209095608595225	Up		galactinol synthase 2-like
